# Supplementary material for: A Physiologically Based Pharmacokinetic Model of Ketoconazole and Its Metabolites as Drug–Drug Interaction Perpetrators
Source: Pharmaceutics. 2023 Feb 17;15(2):679. doi: 10.3390/pharmaceutics15020679 (PMC9965990; doi:10.3390/pharmaceutics15020679)
Supplement: Supplementary file 1 [file pharmaceutics-15-00679-s001.zip]

Archive with 1 entries (1 files):
- pharmaceutics-2148764-supplementary.pdf
